# Supplementary material for: Use of the FLEX 28 Dexamethasone-Eluting Cochlear Implant Electrode in Electric–Acoustic Stimulation: A Case Report
Source: Audiol Res. 2025 Sep 8;15(5):112. doi: 10.3390/audiolres15050112 (PMC12452402; doi:10.3390/audiolres15050112)
Supplement: Supplementary file 1 [file audiolres-15-00112-s001.zip]

Archive with 1 entries (1 files):
- audiolres-3684872-supplementary.mp4
